# Supplementary material for: ETS-Domain Transcription Factor Elk-1 Regulates Stemness Genes in Brain Tumors and CD133+ BrainTumor-Initiating Cells
Source: J Pers Med. 2021 Feb 14;11(2):125. doi: 10.3390/jpm11020125 (PMC7917801; doi:10.3390/jpm11020125)
Supplement: Supplementary file 1 [file jpm-11-00125-s001.zip]

Archive with 2 entries (2 files):
- SupplementaryTables-Kurnaz-20jan2021_son.docx
- Kurnaz-JPM-20jan21-son.docx
